# Supplementary material for: Progress of Home-Based Food Allergy Treatment during the Coronavirus Disease Pandemic in Japan: A Cross-Sectional Multicenter Survey
Source: Children (Basel). 2021 Oct 15;8(10):919. doi: 10.3390/children8100919 (PMC8535074; doi:10.3390/children8100919)
Supplement: Supplementary file 1 [file children-08-00919-s001.zip]

Archive with 2 entries (2 files):
- Supple_Fig_1-3.pdf
- Supple_Table_1.pdf
